# Supplementary material for: The Diversity of Wolbachia across the Turtle Ants (Formicidae: Cephalotes spp.)
Source: Biology (Basel). 2024 Feb 13;13(2):121. doi: 10.3390/biology13020121 (PMC10886965; doi:10.3390/biology13020121)
Supplement: Supplementary file 1 [file biology-13-00121-s001.zip]

Archive with 1 entries (1 files):
- biology-2776608-supplementary.xlsx
