# Supplementary material for: The Diversity of Wolbachia across the Turtle Ants (Formicidae: Cephalotes spp.)
Source: Biology (Basel). 2024 Feb 13;13(2):121. doi: 10.3390/biology13020121 (PMC10886965; doi:10.3390/biology13020121)
Supplement: Supplementary file 1 [file biology-13-00121-s001.zip › biology-2776608-supplementary.xlsx]

## Sheet: Supplement 1
Sample ID	Date Tested (D/M/Y)	Date of Repeats (D/M/Y)	Genus	Clade	Species	Country	Province/State	Precise Location	Decimal Latitude	Decimal Longitude	Date Collected (D/M/Y)	Collector	Habitat Type	Elevation (m)
POW390	2021-05-10	25/2/22, 17/3/22	Cephalotes	angustus	frigidus	Brazil	Piaui	Bom Jesus	-9.19163	-44.8426	11-X-2010	H Vasconcelos	cerrado
POW389	2021-05-10	25/2/22, 17/3/22	Cephalotes	angustus	notatus	Brazil	Brazilia	IBGE	-15.8128	-47.9082		H Vasconcelos	cerrado				*10uL of water was added to sample
CSM904	2021-05-10	25/2/22, 17/3/22	Cephalotes	angustus	targionii	Venezuela	Aragua	Ocumare de la Costa	10.4608	-67.7719	13-viii-2008	Corrie S. Moreau
POW491	2021-05-10	25/2/22, 17/3/22	Cephalotes	angustus	ang_1	Brazil	Minas Gerais	Estação Ecológica do Panga	-19.1777	-48.3901	vi-2016	Scott Powell	cerrado_mid
POW492	2021-05-10	25/2/22, 17/3/22	Cephalotes	angustus	ang_2	Brazil	Minas Gerais	Secret Garden	-19.0337	-48.3184	vi-2016	Scott Powell	cerrado_mid
POW123	2021-05-10	25/2/22, 17/3/22	Cephalotes	atratus	alfaroi	Costa Rica	Heredia	La Selva	10.4441	-84.011	14-vi-2007	SP Yanoviak	forest
C15_50_1	2021-05-10	25/2/22, 17/3/22	Cephalotes	atratus	atratus	Brazil	Minas Gerais	Uberlandia, Panga reserve	-19.1732	-48.4019	10-vii-2015		cerrado_mid
CSM3441	2021-05-10	25/2/22, 17/3/22	Cephalotes	atratus	opacus	French Guiana		Reserve des Nouragues, Aratoye River, Camp Parare Station	4.03792	-52.6728	20-iii-2016	Corrie S. Moreau	rainforest
CSM3490	2021-05-10	25/2/22, 17/3/22	Cephalotes	atratus	placidus	French Guiana		Reserve des Nouragues, Aratoye River, Inselberg Camp	4.08761	-52.6801	24-iii-2016	Corrie S. Moreau	rainforest
SY13	2021-05-10	25/2/22, 17/3/22	Cephalotes	atratus	serraticeps	Peru	Loreto	Iquitos-Nauta Highway	-3.7322	-73.2549
CSM3361	2021-05-10	25/2/22, 17/3/22	Cephalotes	basalis	basalis	Panama	Panama	STRI, Barro Colorado Island, Donato & Wheeler trails	9.1647	-71.8377	18-i-2015	Corrie S. Moreau
GB57	2021-05-10	25/2/22, 17/3/22	Cephalotes	basalis	cordiventris	Panama	Panama	Panama City	8.9998	-79.5079	18-ix-2007	G Bruner	open/urban
JS-C-204	2021-05-10	25/2/22, 17/3/22	Cephalotes	bimaculatus	aff. bimaculatus	Mexico	Jalisco	Estación Chamela - Instituto de Biología - UNAM, Trail Ardilla, ~600m	19.5061	-105.043	24-viii-2016	Jon Sanders
CSM0903	2021-05-10	25/2/22, 17/3/22	Cephalotes	basalis	basalis	Venezuela	Aragua	Ocumare de la Costa, INIA	10.4608	-67.7719	13-viii-2008	Corrie S. Moreau
CSRA1196	14/10/21	25/2/22, 17/3/22	Cephalotes	basalis	basalis	Mexico	Chiapas	Finca Irlanda coffee farm	15.1736	-92.336	2011-2013	Stacy Philpott
POW409A	14/10/21	25/2/22, 17/3/22	Cephalotes	basalis	ramiphilus	Brazil	Mato Grosso	Barra do Garcas	-15.8506	-52.2675	6-v-2011	H Vasconcelos
JS-C-221	14/10/21	25/2/22, 17/3/22	Cephalotes	bimaculatus	aff. bimaculatus	Mexico	Tamaulipas	Reserva Biosfera de Cielo, tree opposite side of river from JS-C-220	23.0721	-99.1256	19-viii-2016	Jon Sanders
JKW341	14/10/21	25/2/22, 17/3/22	Cephalotes	pinelii	kukulcan (tenative)	Belize		Belize City	17.518	-88.202	6-iv-2016	James K. Wetterer	red mangrove
JKW378	14/10/21	25/2/22, 17/3/22	Cephalotes	pinelii	kukulcan (tenative)	Honduras	Roatan Island	Las Palmas	16.323	-86.507	7-iv-2016	James K. Wetterer	red mangrove
JTL01A1	14/10/21	3/3/22, 17/3/22	Cephalotes	pinelii	kukulcan	Honduras	Atlantida	Bay Islands, Utila	16.0833	-86.9167	20-iii-2005	JT Longino
CS_RA1169A	14/10/21	3/3/22, 17/3/22	Cephalotes	clypeatus	clypeatus	Paraguay	Departmento Caazapa	Reserva Tapyta	63.939	-54.534	10-xiii-2013	Noe de la Sancha
CSM2353	14/10/21	3/3/22, 17/3/22	Cephalotes	coffeae	setulifer	Costa Rica	Guanacaste Province	ACG, Santa Rosa sector, Estación Biological Santa Rosa N.P., Borrochos trail	10.8429	-85.6159	9-vi-2012	Corrie S. Moreau
POW359	14/10/21	3/3/22, 17/3/22	Cephalotes	depressus	betoi	Brazil	Brasilia	bsb cultural center	-15.8691	-47.9173	17-vi-2015	Scott Powell	cerrado
POW0059A	14/10/21	3/3/22, 17/3/22	Cephalotes	depressus	borgmeieri	Argentina	Formosa	Herradura	-26.4784	-58.3065	16-xii-2009	SL Price	altered
POW423A	17/10/21	23/2/22	Cephalotes	depressus	cordatus	Brazil	Goias		-17.7858	-48.6691	1-xi-2011	H Vasconcelos	cerrado
POW421B	17/10/21	23/2/22	Cephalotes	depressus	pavonii	Brazil	Minas Gerias	Pandeiros	-15.5005	-44.7266	3-vii-2011	H Vasconcelos	cerrado
CSM3452A	17/10/21	23/2/22	Cephalotes	depressus	pavonii	French Guiana		Reserve des Nouragues	4.03792	-52.6728	21-iii-2016	Corrie S. Moreau	rainforest
POW0034W	17/10/21	23/2/22	Cephalotes	depressus	sp nov 5	Peru			-12.8733	-71.4117	8-viii-2013
CSM0895B	17/10/21	23/2/22	Cephalotes	em/pat/cren	crenaticeps	Venezuela	Aragua	PN Henri Pettier Estation Biological, Rancho Grande station grounds	10.3494	-67.6844	11-viii-2008	Corrie S. Moreau
ER8	17/10/21	23/2/22	Cephalotes	em/pat/cren	crenaticeps	Venezuela			6.3311	-62.6996
POW490	17/10/21	23/2/22	Cephalotes	fiebrigi	specularis	Brazil	Mina Gerais		-19.035	-48.3198	vi-2016	Scott Powell
PSW12322	17/10/21	23/2/22	Cephalotes	grandinosus	persimplex	Bolivia			-14.651	-67.6294
POW454	17/10/21	23/2/22	Cephalotes	grandinosus	sp18	Brazil	Mato Grosso	Parque Estadual Serra de Ricardo Franco	-15.9187	-60.0736	7-ii-2014	H Vasconcelos	cerrado
POW205	17/10/21	23/2/22	Cephalotes	laminatus	christopherseni	Panama	Panama	Panama City	8.9998	-79.5079	18-ix-2007	SL Price	open/urban
CSRA1156	17/10/21	23/2/22
CSM2337	17/10/21	23/2/22	Cephalotes	laminatus	minutus	Costa Rica	Guanacaste Prov.	ACG, Santa Rosa Sector	10.8429	-85.6159	9-vi-2012	Corrie S. Moreau
CSM3023	17/10/21	23/2/22	Cephalotes	laminatus	minutus	Peru	Cusco	Est. Biol. Villa Carmen	-12.8947	-71.4039	9-viii-2013	Corrie S. Moreau
CSM3440	17/10/21	23/2/22	Cephalotes	laminatus	minutus	French Guiana		Reserve des Nouragues, Aratoye River	4.03792	-52.6728	20-iii-2016	Corrie S. Moreau	rainforest
POW050	17/10/21	23/2/22	Cephalotes	laminatus	pusillus	Peru		Alter do Chão	-13.5118	-71.968	viii-2013	JG Sanders	lowland amazon rainforest
CSM3505	17/10/21	23/2/22	Cephalotes	laminatus	simillimus	French Guiana		Reserve des Nouragues, Aratoye River, Camp Parare tree fall near COPAS	4.03792	-52.6728	25-iii-2016	Corrie S. Moreau	rainforest
JSC215	17/10/21	23/2/22	Cephalotes	laminatus	minutus	Mexico	Tamaulipas	Reserva Biosfera de Cielo, Trail Azteca	23.0806	-99.1612	28-viii-2016	Jon Sanders	next to mangrove plantation
CSRA1203	17/10/21	23/2/22	Cephalotes	laminatus	spinosus	Ecuador	Orellana	Estación Científica Yasuni (ECY)	-0.671306	-76.4005	10-viii-2016	D. Donoso
POW026	17/10/21	23/2/22	Cephalotes	laminatus	spinosus	Brazil	Mato Grosso	nr Alta Floresta, Rio Cristalino Jungle Lodge	-9.5814	-55.9235	21-iii-2011	DJZ Kronauer
POW035	17/10/21	23/2/22	Cephalotes	laminatus	spinosus	Peru	Cusco	Villa Carmen Station	-12.8948	-71.4043	9-viii-2013	S. Powell
POW570	17/10/21	23/2/22	Cephalotes	laminatus	spinosus	Brazil	Amazonas	Jacareúba	-3.2797	-60.1934	29-viii-1992	A.Y. Yaharada	amazon forest
POW630	17/10/21	23/2/22
POW223	17/10/21	23/2/22	Cephalotes	laminatus		Peru		Amazonian	-3.24946	-72.909	26-ix-2006	SL Price	forest near lodge
POW420	17/10/21	23/2/22	Cephalotes	laminatus	minutus	Brazil	Minas Gerias	Pandeiros	-15.5005	-44.7266	3-vii-2011	H Vasconcelos	cerrado
POW124	17/10/21	23/2/22	Cephalotes	multispinosus	biguttatus	Costa Rica	Heredia	La Selva	10.4441	-84.011	10-vi-2007	SP Yanoviak	forest
JSC203	17/10/21	23/2/22	Cephalotes	multispinosus	goniodontus	Mexico	Jalisco	Estación Chamela - Instituto de Biología - UNAM, Eje Central, near intersection of trail Calandra	19.4989	-105.042	24-viii-2016	Jon Sanders
JKW239	17/10/21	23/2/22	Cephalotes	pallens	jamaicensis	Jamaica		Salt River, Discovery Center, by river mouth	17.8364	-77.1657	11-iii-2017	James K. Wetterer	red mangrove
JKW970	17/10/21	23/2/22	Cephalotes	pallens	jamaicensis	Cayman islands	Grand Cayman	Barker's NP	19.388	-81.376	27-xii-2016	James K. Wetterer	red mangrove
CSM3517	17/10/21	23/2/22	Cephalotes	pallens	pallens	French Guiana	Cayanne	La Colline De Montabo park in Cayanne	4.94819	-52.3142	26-iii-2016	Corrie S. Moreau	secondary forest in city park
POW0430	17/10/21	23/2/22	Cephalotes	pallens	pallidoides	Brazil	Goias	Near Caldas Novas	-17.8093	-48.7056	2-xi-2011	H Vasconcelos	cerrado
POW0449	17/10/21	23/2/22	Cephalotes	pallens	pallidoides	Brazil	Piaui	Piripiri	-4.12887	-41.6879	9-xii-2013	H Vasconcelos	cerrado
CSRA1186	17/10/21	23/2/22	Cephalotes	pallens	patellaris	Brazil	Santa Catarina	Apiuna	-20.7137	-55.9087	23-v-2015	R.G. Santos
POW0153	17/10/21	23/2/22	Cephalotes	pallens	porrasi	Panama	Colon	Pipeline Rd	9.1208	-79.7158	13-ix-2007	G. Bruner	forest
CSM3389	17/10/21	23/2/22	Cephalotes	pallens	varians	United States	Florida	Monroe County	24.5579	-81.7628	15-iv-2015	Corrie S. Moreau	mangrove swamp
JKW924	17/10/21	23/2/22	Cephalotes	pallens	varians	Bahamas	Great Stirrup Cay	Ebb and Flow	25.8222	-77.9129	24-xii-2016	James K. Wetterer	red mangrove
POW460	17/10/21	23/2/22	Cephalotes	S. Am. Pinelii	liepini	Brazil	Minas Gerais	Panga Reserve	-19.1759	-48.4014	2011	Scott Powell	cerrado mid
JSC234	31/10/21	2022-10-04	Cephalotes	texanus	texanus	Mexico	Nuevo Leon	Hills east of Monterrey, Camino de Virgen	25.5109	-100.141	2-ix-2016	Jon Sanders
JSC235	31/10/21	2022-10-04	Cephalotes	texanus	texanus	Mexico	Nuevo Leon	Hills east of Monterrey, Camino de Virgen	25.511	-100.141	2-ix-2016	Jon Sanders
JSC200	31/10/21	2022-10-04	Cephalotes	umbraculatus	umbraculatus	Mexico	Jalisco	Estación Chamela - Instituto de Biología - UNAM, End of Eje Central	19.5149	-105.038	22-viii-2016	Jon Sanders	by river bank
JSC211	31/10/21	2022-10-04	Cephalotes	wheeleri	aff. wheeleri	Mexico	Jalisco	Near Manzanillo, side of small private road off of highway to Manzanillo	19.2664	-104.762	26-viii-2016	Jon Sanders
POW0216	31/10/21	2022-10-04	Cephalotes	wheeleri	hirsutus	Mexico	Jalisco	Playa Careyes	19.2805	-104.786	2011	SL Price
AW02	31/10/21	2022-10-04	Cephalotes	fiebrigi	bruchi	Paraguay	Capital District	Asuncion	-25.2833	-57.6333
AW03	31/10/21	2022-10-04	Cephalotes	fiebrigi	fiebrigi	Paraguay			-23.8666	-58.45
AW05	31/10/21	2022-10-04	Cephalotes	fiebrigi	guayaki	Paraguay	Neembucu	Neembucu	-26.85	-57.9667
CCDB-11393	31/10/21	2022-10-04	Cephalotes	texanus	lenca	Nicaragua	Esteli Department		12.9587	-85.2266	19-ix-2017
CFP06	31/10/21	2022-10-04	Cephalotes	coffeae	trichophorus	Brazil	Amazonas		-3.3333	-60.2833	11-x-2017
DAD04	31/10/21	2022-10-04	Cephalotes	basilis	ramiphilus	Ecuador	Sucumbios		-0.1619	-76.6442
DK07	31/10/21	2022-10-04	Cephalotes	atratus	marginatus	Venezuela	Amazonas		1.19199	-67.0547
JSC209	31/10/21	2022-10-04	Cephalotes	multispinosus	goniodontus	Mexico	Jalisco	Estación Chamela - Instituto de Biología - UNAM	19.4984	-105.045	25-viii-2016	Jon Sanders
JTL02	31/10/21	10/4/22, 13/4/22,5/12/21	Cephalotes	pinelii	scutulatus	Honduras			16.1	-86.8833	18-ix-2017
POW0043	31/10/21	2022-10-04	Cephalotes	basalis	manni	Peru			-12.8948	-71.403
POW0078	31/10/21	2022-10-04	Cephalotes	prodigiosus	bivestitus	Argentina			-27.5876	-56.69	18-ix-2017
POW0247	31/10/21	2022-10-04	Cephalotes	maculatus	pinelii	Peru	Loreto		-3.94472	-73.3996	18-ix-2017
POW0399	31/10/21	2022-10-04	Cephalotes	laminatus	simillimus	Brazil	Goiás	Brasilia	-15.9509	-47.9126	18-ix-2017
POW0602	31/10/21	2022-10-04	Cephalotes	angustus	targionii	Brazil	Amazonas		3.0038	59.9187	18-ix-2017
POW0635	31/10/21	2022-10-04	Cephalotes	angustus		Brazil	Minas Gerais		-19.3438	-43.6372	19-ix-2017
POW0636	31/10/21	2022-10-04	Cephalotes	pinelii		Brazil	Minas Gerais		-19.3435	-43.6374	19-ix-2017
POW0637	31/10/21	2022-10-04	Cephalotes	angustus		Brazil	Minas Gerais		-19.2936	-43.5882	19-ix-2017
POW427	31/10/21	2022-10-04	Cephalotes	pinelii		Brazil	Goias		-17.8093	-48.7056	6-i-2017
POW503	31/10/21	2022-10-04	Cephalotes	angustus		Brazil	Minas Gerais		-14.7569	-43.9419	6-i-2017
POW516	31/10/21	2022-10-04	Cephalotes	angustus		Brazil	Minas Gerais		-14.7569	-43.9419	6-i-2017
POW528	31/10/21	2022-10-04	Cephalotes	atratus	oculatus	Brazil	Amazonas		2.5742	-59.554	6-i-2017
POW544	31/10/21	2022-10-04	Cephalotes	angustus		Brazil	Minas Gerais		-14.7569	-43.9419	6-i-2017
PSW12398	2021-05-12	13/4/22, 19/4/22	Cephalotes	fiebrigi	liogaster	Bolivia			-14.651	-67.6294	19-ix-2017
CFP04	2021-05-12	13/4/22, 19/4/22	Cephalotes	coffeae	trichophorus	Brazil	Amazonas		-3.3333	-60.2833	11-x-2017
FM47665	2021-05-12	13/4/22, 19/4/22	Cephalotes	depressus	cristatus	Panama	Panama	Cerro Azul	9.2202	-79.3937	6-i-2017
POW546	2021-05-12	13/4/22, 19/4/22	Cephalotes	pinelii	maculatus	Brazil	Minas Gerais		20.4514	-42.3843	6-i-2017
CSM0895	2021-05-12	13/4/22, 19/4/22	Cephalotes	crenaticeps	crenaticeps	Venezuela	Aragua	PN Henri Pettier Estation Biological, Rancho Grande station grounds	10.3494	-67.6844	11-viii-2008	Corrie Saux Moreau
CSRA1185	2021-05-12	13/4/22, 19/4/22	Cephalotes	depressus	cristatus	Costa Rica	San Jose	Puriscal, Hwy 239 near Balneario Santa Marta	9.81847	-84.3761	2016	Laura Southcott
POW0454	2021-05-12	13/4/22, 19/4/22	Cephalotes	grandinosus	sp18	Brazil	Mato Grosso	Parque Estadual Serra de Ricardo Franco	-14.9187	-60.0736	7-ii-2014	H Vasconcelos	cerrado
POW205	2021-05-12	13/4/22, 19/4/22	Cephalotes	laminatus	christopherseni	Panama	Panama	Panama city, parque omar de torrijos	8.9998	-79.5079	18-ix-2007	SL Price	open/urban
CSRA1186	2021-05-12	13/4/22, 19/4/22	Cephalotes	pallens	patellaris	Brazil	Santa Catarina	Apiuna	20.7137	-55.9087	23-v-2015	R.G. Santos
C18_049	2021-05-12	13/4/22, 19/4/22	Cephalotes	basalis	ramiphilus	Brazil		Reserva Vargem Grande	-15.8074	-48.9182	16-viii-2018		cerrado
C18_201	2021-05-12	13/4/22, 19/4/22	Cephalotes	pinelii	pinelii	Brazil		Cachoeira Grande	-19.3428	-43.6385	30-vii-2018		cerrado
	Infection #
C18_208	Multiple		Cephalotes	pinelii	nilpiei	Brazil		Capão	-19.2067	-43.4956	31-vii-2018		cerrado-Capão border	1253
C18_25	Multiple		Cephalotes	pinelii	pinelii	Brazil		Vellozia	-19.2933	-43.5882	19-vii-2018		campo rupestres	1263
C18_307	Single		Cephalotes	fiebrigi	specularis	Brazil		Cachoeira Grande	-19.3446	-43.6391	30-vii-2018		cerrado	784
C18_32	Single		Cephalotes	angustrus		Brazil		Vellozia	-19.2941	-43.5879	25-vii-2018		campo rupestres	1257
CSM2997	Single		Cephalotes	atratus	atratus	Peru	Cusco	Est. Biological Villa Carmen	-12.8947	-71.4039	07-viii-2013	Corrie Moreau
CSM3360	Multiple		Cephalotes	umbraculatus	umbraculatus	Panama	Panama	STRI, Barro Colorado Island, Donato & Wheeler trails	9.1647	-71.8377	18-i-2015	Corrie Moreau
CSM3433	Single		Cephalotes	depressus	cordatus	French Guiana		Reserve des Nouragues, Aratoye River, Camp Parare Station	4.03792	-52.6728	20-iii-2016	Corrie Moreau	rainforest
CSM3483	Single		Cephalotes	umbraculatus	umbraculatus	French Guiana		Reserve des Nouragues, Aratoye River, Camp Parare tree fall near COPAS	4.03792	-52.6728	24-iii-2016	Corrie Moreau	rainforest
CSRA1185	Single		Cephalotes	depressus	cristatus	Costa Rica	San Jose	Puriscal	9.81847	-84.3761	2016	Laura Southcott
CSRA1209a	Multiple		Cephalotes	incertus	pallens	Brazil	Rio Grande do Sul	Sao Gabriel	-30.3358	-54.32	x-2012	L.R. Podgaiski	Managed natural grassland
JSC203D	Multiple		Cephalotes	multispinosus	goniodontus	Mexico	Jalisco	Estación Chamela - Instituto de Biología - UNAM, Eje Central, near intersection of trail Calandra	19.4989	-105.042	24-viii-2016	Jon Sanders
POW0403	Multiple		Cephalotes	pallens	pallidoides	Brazil	Minas Gerias	Paracatu	-17.1906	-47.0661	12-iv-2012	H Vasconcelos	cerrado open
POW438	Single		Cephalotes	clypeatus	clypeatus	Brazil	Mato Grosso do Sul	Bonito	-20.966	-56.5196	15-vii-2012	H Vasconcelos	dense cerrado
POW460A	Single		Cephalotes	pinelii	liepini	Brazil	Minas Gerais	Panga reserve	-19.1759	-48.4014	2011	Scott Powell	cerrado mid
POW471	Single		Cephalotes	hamulus	auricomus	Dominican Republic		Loma Guaconejo	19.3004	-69.9493	17-iii-2016	Scott Powell	wet forest
POW547A	Multiple		Cephalotes	angustus	angustus	Brazil	Minas Gerais		20.4514	-42.3843	01-vi-2017
SP81a	Multiple		Cephalotes	atratus	placidus	Peru					ii-2007	S. Price
SP83a	Multiple		Cephalotes	clypeatus	clypeatus	Peru	Madre de Dios	Los Amigos Biological Station, trail 2, 1125m	-12.3036	-70.3848	ii-2007	S. Price	forest

## Sheet: Supplement 2
#nexus
begin sets;
	charset part1 = 1-402;
	charset part2 = 403-837;
	charset part3 = 838-1288;
	charset part4 = 1289-1660;
	charset part5 = 1661-2103;
	charpartition mine = TPM2u+F+G4:part1, TPM3u+F+I+G4:part2, TN+F+I+G4:part3, TIM+F+I+G4:part4, TIM3+F+I+G4:part5;
end;
